# Supplementary material for: Microbiomes of colored dental biofilms in children with or without severe caries experience
Source: Clin Exp Dent Res. 2020 Aug 6;6(6):659–68. doi: 10.1002/cre2.317 (PMC7745070; doi:10.1002/cre2.317)
Supplement: Supplementary file 4 — Supplementary Table S1 Bacteria detected by conventional PCR Supplementary Table S2. Sequence reads after quality check. [file CRE2-6-659-s004.xlsx]

## Sheet: Supplementary Table 1
Supplementary Table 1. Bacteria detected by conventional PCR
Species	Specific primer sequence	Annealing temp. (˚C)	Predicted size (bp)	Reference
Streptococcus mutans	5'-GGCACCACAACATTGGGAAGCTCAGTT-3'	70	433	10
	5'-GGAATGGCCGCTAAGTCAACAGGAT-3'
Streptococcus sobrinus	5'-GATGATTTGGCTCAGGATCAATCCTC-3'	70	328	10
	5'-ACTGAGCCAGTAGTAGACTTGGCAACT-3'
Streptococcus sanguinis	5'-GGATAGTGGCTCAGGGCAGCCAGTT-3'	70	313	10
	5'-GAACAGTTGCTGGACTTGCTTGTC-3'
Streptococcus gordonii	5'-CTATGCGGATGATGCTAATCAAGTG-3'	70	440	10
	5'-GGAGTCGCTATAATCTTGTCAGAAA-3'
Porphyromonas gingivalis	5'-AGGCAGCTTGCCATACTGCG-3'	58	404	11
	5'-ACTGTTAGCAACTACCGATGT-3'
Tannerella forsythia	5'-GCGTATGTAACCTGCCCGCA-3'	60	641	12
	5'-TGCTTCAGTGTCAGTTATACCT-3'
Treponema denticola	5'-TAATACCGAATGTGCTCATTTACAT-3'	60	316	12
	5'-TCAAAGAAGCATTCCCTCTTCTTCTTA-3'
Aggregatibacter actinomycetemcomitans	5'-GGAATTCCTAGGTATTGCGAAACAATTTGATC-3'	55	262	13
	5'-GGAATTCCTGAAATTAAGCTGGTAATC-3'
Capnocytophaga ochracea	5'-AGAGTTTGATCCTGGCTCAG-3'	65	185	14,15
	5'-GATGCCACACTACTATACTATGGGG-3'
Capnocytophaga sputigena	5'-AGAGTTTGATCCTGGCTCAG-3'	55	185	14,15
	5'-GATGCCGCTCCTATATACCATTAGG-3'
Capnocytophaga gingivalis	5'-AGAGTTTGATCCTGGCTCAG-3'	70	185	14,15
	5'-GGACGCATGCCCATCTTTCACCACCGC-3'

## Sheet: Supplementary Table 2
Supplementary Table 2. Sequence reads after quality check.
		Colored biofim		White biofilm
Sample no.		Sequence reads	Observed OTUs	Sequence reads	Observed OTUs
Severe caries group
	1	67995	106	60257	104
	2	71032	151	65930	143
	3	58445	149	67040	200
	4	48845	109	45673	109
	5	190223	216	291327	236
	6	125664	137	119082	146
	7	133190	125	146961	132
	8	136299	156	143237	136
	9	89501	140	131698	193
	Avg.	102355	143.222	119023	155.444
Healthy group
	10	76696	222	62032	213
	11	75827	191	79461	188
	12	60147	94	43868	91
	13	68609	97	67905	83
	14	41633	129	18284	101
	15	107347	133	43950	104
	16	84059	98	190888	204
	Avg.	73474	137.714	72341.1	140.571
All subjects
	Avg.	89719.5	140.812	98599.6	148.938
